# Supplementary material for: An Improved Machine Learning-Based Approach to Assess the Microbial Diversity in Major North Indian River Ecosystems
Source: Genes (Basel). 2023 May 14;14(5):1082. doi: 10.3390/genes14051082 (PMC10218686; doi:10.3390/genes14051082)
Supplement: Supplementary file 1 [file genes-14-01082-s001.zip]

Archive with 1 entries (1 files):
- genes-2341533-supplementary.pdf
